# Supplementary material for: Structural and functional dissection of the DH and PH domains of oncogenic Bcr-Abl tyrosine kinase
Source: Nat Commun. 2017 Dec 13;8:2101. doi: 10.1038/s41467-017-02313-6 (PMC5727386; doi:10.1038/s41467-017-02313-6)
Supplement: Supplementary file 7 — Supplementary Data 4 [file 41467_2017_2313_MOESM7_ESM.xlsx]

## Sheet: primers
Supplementary Data 4: Primers used in this study.
Primer name	primer sequence (5'-3')	construct
P104_hBcr487_0f	CATG CCATG GCGAGTGAGCTGGACTTGG	DHPH, DH
P107_hBcr704_0f	CATG CCATG GGAGAGCACCGGCAGCTG	PH
P108_hBcr702_0r	CATG CTCGAG TTA CTTCACCGTCATGGACTG	DH
P149_hBcr893_0r	CATG CTCGAG TTA GTGGACAGTCTGGAGTTTC	DHPH, PH
P545_Bcr_del621_f	GTTTGCAGAAATCTCCGAG GATGCCAAGGATCCAACG	DHdel621-628
P546_Bcr_del621_r	CGTTGGATCCTTGGCATCCTCGGAGATTTCTGCAAAC	DHdel621-628
P547_Bcr_del770_f	CTTCCAGATGGTGGATGAA CCCAGCATGGCCTTCAGG	PHdel770-829
P548_Bcr_del770_r	CCTGAAGGCCATGCTGGGTTCATCCACCATCTGGAAG	PHdel770-829
P529_hBcrR726A_0f	GGGGGCCCGCAAGCTGGCCCACGTCTTCCTGTTCACCG	PH R726A
P530_hBcrR726A_0r	CGGTGAACAGGAAGACGTGGGCCAGCTTGCGGGCCCCC	PH R726A
P531_hBcr723AA_0f	GCTGGTGGAGGGGGCCGCCGCCCTGCGCCACGTCTTCC	PH R723A/K724A
P532_hBcr723AA_0r	GGAAGACGTGGCGCAGGGCGGCGGCCCCCTCCACCAGC	PH R723A/K724A
P549_hAblF1100E_f	GCAAATGAGGAACAAG GAA GCCTTCCGAGAGGCC	Bcr-Abl F1100E
P550_hAblF1100E_r	GGCCTCTCGGAAGGC ttc CTTGTTCCTCATTTGC	Bcr-Abl F1100E
